# Supplementary material for: Mediation of a Mutualistic Conflict for Pollination via Fig Phenology and Odor Recognition between Ficus and Fig Wasp
Source: Plants (Basel). 2022 Oct 3;11(19):2603. doi: 10.3390/plants11192603 (PMC9572538; doi:10.3390/plants11192603)
Supplement: Supplementary file 1 [file plants-11-02603-s001.zip]

Archive with 1 entries (1 files):
- plants-1925496-supplementary.pdf
